# Supplementary material for: Intelligent User Interfaces and Their Evaluation: A Systematic Mapping Study
Source: Sensors (Basel). 2022 Aug 4;22(15):5830. doi: 10.3390/s22155830 (PMC9370954; doi:10.3390/s22155830)
Supplement: Supplementary file 1 [file sensors-22-05830-s001.zip]

Archive with 1 entries (1 files):
- sensors-1827540-supplementary.pdf
